# Supplementary material for: In Silico Studies on GCP-Lys-OMe as a Potential 14-3-3σ Homodimer Stabilizer
Source: Pharmaceuticals (Basel). 2022 Oct 20;15(10):1290. doi: 10.3390/ph15101290 (PMC9609495; doi:10.3390/ph15101290)
Supplement: Supplementary file 1 [file pharmaceuticals-15-01290-s001.zip]

Archive with 1 entries (1 files):
- pharmaceuticals-1948959-supplementary.pdf
